# Supplementary material for: Long-Read Sequencing as a Diagnostic Tool for Primary Ciliary Dyskinesia
Source: Case Rep Genet. 2025 Nov 26;2025:5109434. doi: 10.1155/crig/5109434 (PMC12674883; doi:10.1155/crig/5109434)
Supplement: Supporting Information — Additional supporting information can be found online in the Supporting Information section. [file 5109434.f1.xlsx]

## Sheet: List
Gene ID	Symbol
ENSG00000157766	ACAN
ENSG00000087116	ADAMTS2
ENSG00000204305	AGER
ENSG00000106992	AK1
ENSG00000154027	AK5
ENSG00000140057	AK7
ENSG00000116127	ALMS1
ENSG00000236699	ARHGEF38
ENSG00000113966	ARL6
ENSG00000149311	ATM
ENSG00000165240	ATP7A
ENSG00000214413	BBIP1
ENSG00000174483	BBS1
ENSG00000125124	BBS2
ENSG00000140463	BBS4
ENSG00000163093	BBS5
ENSG00000138686	BBS7
ENSG00000122507	BBS9
ENSG00000179941	BBS10
ENSG00000181004	BBS12
ENSG00000123810	B9D2
ENSG00000197299	BLM
ENSG00000166710	B2M
ENSG00000074410	CA12
ENSG00000187796	CARD9
ENSG00000284862	CCDC39
ENSG00000141519	CCDC40
ENSG00000173093	CCDC63
ENSG00000139537	CCDC65
ENSG00000167131	CCDC103
ENSG00000152669	CCNO
ENSG00000110274	CEP164
ENSG00000198707	CEP290
ENSG00000243710	CFAP57
ENSG00000156206	CFAP161
ENSG00000163075	CFAP221
ENSG00000159079	CFAP298
ENSG00000137691	CFAP300
ENSG00000156172	CFAP418
ENSG00000153774	CFDP1
ENSG00000001626	CFTR
ENSG00000179583	CIITA
ENSG00000166527	CLEC4D
ENSG00000108821	COL1A1
ENSG00000164692	COL1A2
ENSG00000168542	COL3A1
ENSG00000130635	COL5A1
ENSG00000204262	COL5A2
ENSG00000102879	CORO1A
ENSG00000058453	CROCC
ENSG00000104218	CSPP1
ENSG00000169429	CXCL8
ENSG00000163464	CXCR1
ENSG00000165168	CYBB
ENSG00000123977	DAW1
ENSG00000204843	DCTN1
ENSG00000175203	DCTN2
ENSG00000137100	DCTN3
ENSG00000132912	DCTN4
ENSG00000166847	DCTN5
ENSG00000104671	DCTN6
ENSG00000164825	DEFB1
ENSG00000131504	DIAPH1
ENSG00000154099	DNAAF1
ENSG00000165506	DNAAF2
ENSG00000167646	DNAAF3
ENSG00000256061	DNAAF4
ENSG00000164818	DNAAF5
ENSG00000080572	DNAAF6
ENSG00000129295	DNAAF11
ENSG00000114841	DNAH1
ENSG00000183914	DNAH2
ENSG00000158486	DNAH3
ENSG00000039139	DNAH5
ENSG00000115423	DNAH6
ENSG00000118997	DNAH7
ENSG00000124721	DNAH8
ENSG00000007174	DNAH9
ENSG00000197653	DNAH10
ENSG00000105877	DNAH11
ENSG00000174844	DNAH12
ENSG00000185842	DNAH14
ENSG00000187775	DNAH17
ENSG00000122735	DNAI1
ENSG00000171595	DNAI2
ENSG00000162643	DNAI3
ENSG00000152763	DNAI4
ENSG00000132002	DNAJB1
ENSG00000187726	DNAJB13
ENSG00000119661	DNAL1
ENSG00000100246	DNAL4
ENSG00000163879	DNALI1
ENSG00000088305	DNMT3B
ENSG00000166171	DPCD
ENSG00000157856	DRC1
ENSG00000197102	DYNC1H1
ENSG00000187240	DYNC2H1
ENSG00000158560	DYNC1I1
ENSG00000077380	DYNC1I2
ENSG00000144635	DYNC1LI1
ENSG00000135720	DYNC1LI2
ENSG00000138036	DYNC2LI1
ENSG00000088986	DYNLL1
ENSG00000264364	DYNLL2
ENSG00000125971	DYNLRB1
ENSG00000168589	DYNLRB2
ENSG00000146425	DYNLT1
ENSG00000184786	DYNLT2
ENSG00000165169	DYNLT3
ENSG00000188396	DYNLT4
ENSG00000152760	DYNLT5
ENSG00000213123	DYNLT2B
ENSG00000172638	EFEMP2
ENSG00000197561	ELANE
ENSG00000049540	ELN
ENSG00000140092	FBLN5
ENSG00000166147	FBN1
ENSG00000138829	FBN2
ENSG00000143226	FCGR2A
ENSG00000160339	FCN2
ENSG00000106080	FKBP14
ENSG00000154803	FLCN
ENSG00000176692	FOXC2
ENSG00000129654	FOXJ1
ENSG00000176920	FUT2
ENSG00000141013	GAS8
ENSG00000270765	GAS2L2
ENSG00000179348	GATA2
ENSG00000101003	GINS1
ENSG00000147257	GPC3
ENSG00000179399	GPC5
ENSG00000183098	GPC6
ENSG00000141349	G6PC3
ENSG00000134184	GSTM1
ENSG00000084207	GSTP1
ENSG00000204525	HLA-C
ENSG00000107521	HPS1
ENSG00000100099	HPS4
ENSG00000142798	HSPG2
ENSG00000157423	HYDIN
ENSG00000027697	IFNGR1
ENSG00000159128	IFNGR2
ENSG00000006652	IFRD1
ENSG00000100360	IFT27
ENSG00000138002	IFT172
ENSG00000269335	IKBKG
ENSG00000136634	IL10
ENSG00000168811	IL12A
ENSG00000113302	IL12B
ENSG00000096996	IL12RB1
ENSG00000081985	IL12RB2
ENSG00000134352	IL6ST
ENSG00000140968	IRF8
ENSG00000187608	ISG15
ENSG00000140854	KATNB1
ENSG00000125498	KIR2DL1
ENSG00000243772	KIR2DL3
ENSG00000189013	KIR2DL4
ENSG00000167633	KIR3DL1
ENSG00000240403	KIR3DL2
ENSG00000242019	KIR3DL3
ENSG00000221957	KIR2DS4
ENSG00000112769	LAMA4
ENSG00000213658	LAT
ENSG00000198589	LRBA
ENSG00000161328	LRRC56
ENSG00000049323	LTBP1
ENSG00000119681	LTBP2
ENSG00000090006	LTBP4
ENSG00000163818	LZTFL1
ENSG00000165471	MBL2
ENSG00000234602	MCIDAS
ENSG00000117122	MFAP2
ENSG00000125863	MKKS
ENSG00000011143	MKS1
ENSG00000196611	MMP1
ENSG00000118113	MMP8
ENSG00000100985	MMP9
ENSG00000138587	MNS1
ENSG00000197629	MPEG1
ENSG00000173531	MST1
ENSG00000164078	MST1R
ENSG00000137474	MYO7A
ENSG00000090971	NAT14
ENSG00000104320	NBN
ENSG00000163491	NEK10
ENSG00000100906	NFKBIA
ENSG00000112981	NME5
ENSG00000086288	NME8
ENSG00000181322	NME9
ENSG00000089250	NOS1
ENSG00000007171	NOS2
ENSG00000105479	ODAD1
ENSG00000169126	ODAD2
ENSG00000198003	ODAD3
ENSG00000204815	ODAD4
ENSG00000136811	ODF2
ENSG00000046651	OFD1
ENSG00000124299	PEPD
ENSG00000171608	PIK3CD
ENSG00000083444	PLOD1
ENSG00000101868	POLA1
ENSG00000185250	PPIL6
ENSG00000166349	RAG1
ENSG00000175097	RAG2
ENSG00000143390	RFX5
ENSG00000064490	RFXANK
ENSG00000133111	RFXAP
ENSG00000132669	RIN2
ENSG00000277027	RMRP
ENSG00000145491	ROPN1L
ENSG00000156313	RPGR
ENSG00000160188	RSPH1
ENSG00000130363	RSPH3
ENSG00000172426	RSPH9
ENSG00000111834	RSPH4A
ENSG00000104941	RSPH6A
ENSG00000155026	RSPH10B
ENSG00000111319	SCNN1A
ENSG00000168447	SCNN1B
ENSG00000166828	SCNN1G
ENSG00000054282	SDCCAG8
ENSG00000197249	SERPINA1
ENSG00000168484	SFTPC
ENSG00000183918	SH2D1A
ENSG00000080493	SLC4A4
ENSG00000100678	SLC8A3
ENSG00000066230	SLC9A3
ENSG00000112053	SLC26A8
ENSG00000174502	SLC26A9
ENSG00000157765	SLC34A2
ENSG00000268104	SLC6A14
ENSG00000175387	SMAD2
ENSG00000166949	SMAD3
ENSG00000141646	SMAD4
ENSG00000137834	SMAD6
ENSG00000101665	SMAD7
ENSG00000104450	SPAG1
ENSG00000077327	SPAG6
ENSG00000144451	SPAG16
ENSG00000155761	SPAG17
ENSG00000152582	SPEF2
ENSG00000164299	SPZ1
ENSG00000115415	STAT1
ENSG00000173757	STAT5B
ENSG00000163482	STK36
ENSG00000168394	TAP1
ENSG00000204267	TAP2
ENSG00000231925	TAPBP
ENSG00000167858	TEKT1
ENSG00000092850	TEKT2
ENSG00000105329	TGFB1
ENSG00000092969	TGFB2
ENSG00000106799	TGFBR1
ENSG00000163513	TGFBR2
ENSG00000100234	TIMP3
ENSG00000161955	TNFSF13
ENSG00000168477	TNXB
ENSG00000078900	TP73
ENSG00000119401	TRIM32
ENSG00000165533	TTC8
ENSG00000149292	TTC12
ENSG00000103005	USB1
ENSG00000038427	VCAN
ENSG00000143951	WDPCP
ENSG00000101443	WFDC2
ENSG00000004838	ZMYND10
ENSG00000066185	ZMYND12
